# Supplementary material for: Differences in metalloproteinases and their tissue inhibitors in the cerebrospinal fluid are associated with delirium
Source: Commun Med (Lond). 2024 Jun 27;4:124. doi: 10.1038/s43856-024-00558-z (PMC11211460; doi:10.1038/s43856-024-00558-z)
Supplement: Supplementary file 4 — Supplementary Data 1 [file 43856_2024_558_MOESM4_ESM.xlsx]

## Sheet: Figure 1
Grouping	MMP-2 ng/mL	MMP-3 pg/mL	MMP-10 pg/mL	MMP-12 pg/mL	TIMP-1 ng/mL	TIMP-2 ng/mL	TIMP-3 ng/mL	TIMP-4 ng/mL
No delirium	78.6825	353.12	43.81	11.92	105.426	78.3863	14.8095	1.59146
No delirium	64.2754	94.97	17.89	6.72	80.3157	83.4341	16.9731	1.56378
No delirium	43.8858	226.84	10.93	3.58	62.5259	68.0085	15.409	0.85165
No delirium	63.3016	282.63	24.22	6.72	77.7894	72.3182	15.5747	2.39528
No delirium	46.2182	246.13	14.09	0.1	61.977	70.4854	14.6323	2.42296
No delirium	79.2723	1016.07	107.63	3.58	140.705	112.899	19.5753	1.62802
No delirium	53.4653	275.76	22.95	17.1	112.698	78.9892	15.5747	1.26417
No delirium	55.3597	179.39	11.56	7.77	83.9879	70.9709	14.7212	2.77568
No delirium	52.3406	152.36	9.66	10.89	89.5437	70.5473	15.5747	2.83396
No delirium	42.4786	118.61	5.23	4.63	50.4076	63.5318	14.0829	1.47286
No delirium	56.5443	230.24	24.22	2.52	70.1885	84.3358	15.8995	1.4281
No delirium	70.7888	93.84	39.39	5.68	108.079	100.143	18.3679	1.10492
No delirium	74.4964	295.24	11.56	0.06	86.291	87.7157	16.1375	2.93326
No delirium	62.9737	226.84	58.35	11.92	86.5799	82.9575	15.8995	1.08149
No delirium	56.2291	157.99	30.54	0.22	69.723	81.9101	14.2691	1.62752
No delirium	76.385	326.37	31.8	0.41	108.25	89.0521	15.7382	1.79994
No delirium	61.5964	1122.85	113.32	3.58	104.454	91.9816	14.7212	1.75706
No delirium	45.5938	100.6	0.05	9.85	56.7711	75.7153	16.3709	0.8048
No delirium	75.4729	239.32	33.7	2.52	130.376	109.122	17.8271	1.93598
No delirium	48.0184	102.85	5.87	22.3	43.2803	47.0967	11.8909	1.40946
No delirium	40.1289	69.05	0.04	11.92	68.5982	68.0904	14.5426	2.20534
No delirium	59.9208	192.93	21.05	9.85	75.0205	75.5751	14.6323	1.67835
No delirium	54.2229	224.58	11.56	2.52	88.7392	87.2891	15.7382	2.33305
No delirium	77.0104	199.7	26.74	0.41	91.6389	85.6418	16.7506	2.12657
No delirium	68.6283	243.86	39.39	6.72	31.3557	50.7344	13.6027	1.3404
No delirium	65.2057	183.9	14.09	0.05	110.038	98.6026	17.9643	2.04447
No delirium	86.2769	400.26	36.86	1.47	133.177	111.592	18.5654	1.96689
No delirium	76.4997	302.13	24.22	9.85	122.204	107.769	17.9643	1.3118
No delirium	50.9847	357.8	33.7	19.18	87.0554	89.6082	17.5485	1.08321
No delirium	47.7972	358.97	29.27	0.07	104.403	104.244	18.4341	1.61151
No delirium	53.7563	212.13	15.36	11.92	71.4415	69.068	12.8904	0.95157
No delirium	53.2118	91.59	1.44	3.58	61.7327	66.8577	13.7005	1.30542
No delirium	67.281	667.62	61.51	10.89	104.975	85.6418	15.2408	2.67323
No delirium	46.277	85.96	12.83	6.72	37.4625	44.7983	12.0073	2.5705
No delirium	45.0104	299.83	26.74	5.68	75.5995	71.0674	15.8191	1.35777
No delirium	87.4387	298.68	31.8	3.58	93.2983	101.963	17.8959	1.6025
No delirium	65.1865	141.11	9.66	3.58	119.595	81.5476	16.1375	1.86924
No delirium	39.5292	181.65	8.4	6.72	60.9419	66.1042	13.9886	0.84458
No delirium	35.179	200.83	11.56	6.72	46.7772	52.5987	13.2018	1.29689
No delirium	35.2908	127.61	5.23	2.52	26.8912	48.763	10.2143	2.0774
No delirium	39.2315	120.86	7.77	5.68	55.1806	67.6301	15.2408	0.97095
No delirium	40.569	84.83	0.16	0.01	50.0095	54.0538	14.4522	1.82405
No delirium	47.2703	168.13	6.5	6.72	79.7649	81.3683	15.8995	1.88053
No delirium	99.1197	248.4	69.72	0.41	173.819	110.522	19.6361	1.07113
No delirium	39.4348	116.36	5.23	4.63	67.811	69.3112	12.9953	1.642
No delirium	89.5123	424.15	62.77	3.58	118.34	96.3834	15.5747	2.13986
No delirium	80.2993	217.78	27.38	12.96	111.997	92.4925	15.8191	1.46773
No delirium	63.4771	353.12	34.33	6.72	95.4858	84.9751	17.4779	2.28716
No delirium	54.01	143.36	39.39	0.21	71.9146	64.7816	14.0829	1.49432
No delirium	49.0742	306.74	35.6	6.72	47.1367	55.2687	13.8934	2.01156
No delirium	48.3799	220.05	12.2	6.72	34.5862	46.327	12.3482	1.80388
No delirium	59.3764	116.36	9.66	6.72	75.9232	69.4037	15.7382	0.69043
No delirium	91.9845	1815.47	251.25	2.52	138.26	99.0098	16.6001	0.97035
No delirium	55.8541	223.44	19.16	0.27	80.214	87.2267	17.0464	1.56227
No delirium	51.2927	145.61	11.56	0.01	85.1984	74.8717	14.8971	1.44616
No delirium	46.4608	376.58	24.22	2.52	50.8076	74.7948	14.8971	1.46106
No delirium	63.416	178.27	22.95	8.81	94.2328	80.5311	14.361	2.08379
No delirium	56.2891	145.61	13.46	2.52	93.7816	97.5593	16.1375	1.47542
No delirium	107.347	377.76	45.08	6.72	140.515	135.709	19.6361	0.87651
No delirium	61.9764	174.88	10.3	4.63	76.0387	81.4113	16.2158	1.45027
No delirium	47.9225	274.62	20.42	6.72	73.6517	66.3687	12.8904	2.24771
No delirium	66.0998	190.67	21.05	0.13	121.693	82.6187	16.9731	1.99143
No delirium	74.0955	154.61	13.46	2.52	97.2361	89.8013	15.8191	1.75509
No delirium	39.809	370.7	31.8	11.92	56.0024	70.7436	16.0586	1.34831
No delirium	62.627	344.96	20.42	3.58	71.9146	76.8572	15.7382	1.31021
No delirium	43.4395	199.7	6.5	0.05	80.2394	80.3775	16.6001	1.13828
No delirium	55.4982	156.87	13.46	4.63	83.9905	73.2408	14.8971	1.58392
No delirium	60.6327	188.41	24.22	0.03	95.2259	81.1677	16.6756	2.21519
No delirium	53.0255	105.1	1.44	7.77	34.9778	48.0738	12.4591	1.91341
No delirium	84.5673	623.46	52.03	7.77	139.591	118.325	18.1676	1.55874
No delirium	57.5026	180.52	10.3	4.63	105.922	83.539	16.9731	1.61302
No delirium	58.2708	226.84	24.22	5.68	85.786	82.2012	16.6756	1.98652
No delirium	67.4583	146.74	15.36	0.06	103.322	97.7482	16.0586	1.93794
No delirium	73.7501	453.13	60.24	8.81	35.7624	52.8137	14.7212	2.63251
No delirium	47.9889	226.84	22.95	7.77	58.9808	62.3406	13.3035	1.69175
No delirium	58.0409	231.38	24.22	0.41	92.8735	87.5722	16.2158	1.71703
No delirium	76.6263	549.56	247.41	1.47	106.337	95.8744	17.1193	0.95218
No delirium	39.6455	286.06	15.36	0.18	56.4959	78.7869	15.5747	1.69622
No delirium	39.2242	115.23	0.05	5.68	54.3211	60.5869	11.8909	1.57587
No delirium	68.636	533.25	57.71	0.02	107.332	95.947	17.6187	0.94425
No delirium	39.7545	147.86	5.23	0.41	39.7086	60.5103	12.1224	0.93568
No delirium	64.2754	169.25	9.03	2.52	82.283	78.7585	15.6567	1.5157
No delirium	51.0292	371.87	38.76	0.41	42.1516	60.5669	14.5426	2.10838
No delirium	35.9149	91.59	2.07	0.41	63.9769	66.4535	13.2018	1.62652
No delirium	110.464	312.5	60.87	10.89	138.936	105.618	17.8271	1.44306
No delirium	46.6998	167	23.58	0.21	37.7346	51.6524	11.6533	2.04251
No delirium	64.6695	183.9	11.56	5.68	94.6241	96.8975	16.6756	0.95583
No delirium	45.8691	147.86	10.3	0.39	98.7439	61.8252	13.7005	1.6055
No delirium	58.6327	274.62	31.8	6.72	120.501	103.293	18.2347	1.48462
No delirium	49.3329	248.4	14.09	0.04	40.5008	49.8153	13.7005	2.04349
No delirium	62.4481	200.83	31.17	0.13	101	83.5209	16.9731	1.37507
No delirium	46.5895	188.41	14.09	2.52	59.9036	59.4495	13.4042	0.83229
No delirium	65.0065	100.6	12.83	5.68	49.9926	59.2769	13.2018	1.4585
No delirium	48.7343	249.54	22.32	7.77	77.6224	74.5992	15.3252	1.84321
No delirium	62.0182	424.15	48.24	7.77	76.7389	79.1845	16.5242	2.14035
No delirium	75.3309	905.29	67.19	1.47	102.461	89.8979	17.4779	3.0438
No delirium	43.4285	157.99	1.44	0.33	73.8421	72.4186	15.5747	1.35357
No delirium	63.8818	234.78	34.96	4.63	54.6904	66.2398	15.0702	1.55117
No delirium	44.3324	127.61	6.5	0.13	85.1379	74.8192	14.7212	1.75163
No delirium	44.8344	66.79	0.03	0.41	37.0057	51.6654	12.3482	2.04152
No delirium	56.4693	212.13	12.83	0.02	69.5768	75.803	14.1764	1.55773
No delirium	47.9188	111.86	5.23	10.89	86.6383	86.768	16.6756	1.02454
No delirium	79.6476	310.2	38.12	1.47	32.1002	52.0976	12.3482	1.40842
No delirium	58.0296	279.19	26.11	2.52	71.1328	79.0637	14.8971	2.38144
No delirium	52.2922	205.35	17.89	10.89	109.079	71.4055	15.8191	1.17899
No delirium	46.3909	145.61	14.09	2.52	74.3982	58.2233	15.2408	1.40375
No delirium	62.2654	522.02	48.24	2.52	106.686	89.5488	17.0464	2.60571
No delirium	58.0296	649.36	52.03	6.72	90.1081	76.2452	14.7212	1.8324
No delirium	43.3079	153.49	7.77	8.81	63.8783	63.7807	12.7843	1.54156
No delirium	43.2604	106.23	0.17	2.52	60.548	66.0771	14.0829	1.4162
No delirium	62.5318	240.45	19.16	0.01	99.952	85.6709	16.0586	1.7101
No delirium	63.0842	983.61	76.67	2.52	38.3499	50.3814	12.236	2.03907
No delirium	54.025	136.61	7.77	8.81	85.3326	81.9209	16.1375	1.22624
No delirium	59.18	89.34	0.17	1.47	34.9389	46.8785	12.9953	2.45709
No delirium	52.3591	256.37	21.69	0.41	54.5955	60.7602	12.5688	1.65945
No delirium	69.1352	114.11	3.97	3.58	101.303	94.8374	16.9731	1.05144
No delirium	55.7717	152.36	19.16	6.72	120.31	71.333	16.8252	2.05233
No delirium	71.3806	144.49	82.99	8.81	113.759	77.8627	16.8994	0.99553
No delirium	58.7421	255.23	15.36	3.58	112.986	61.9656	13.4042	1.6982
No delirium	45.1314	161.37	9.66	7.77	71.0998	84.9424	16.2158	2.10198
No delirium	57.7698	368.35	30.54	7.77	87.4628	70.255	13.8934	1.05551
No delirium	74.752	266.63	21.69	12.96	42.4982	53.2212	14.0829	2.36169
No delirium	56.5932	145.61	25.48	5.68	90.5927	74.9136	14.984	1.76348
No delirium	88.56	450.71	77.93	12.96	141.104	90.121	17.8271	2.55513
No delirium	60.341	267.77	28.01	0.13	78.8638	76.9664	14.8971	2.13149
No delirium	49.1075	76.94	14.09	0.05	93.142	78.4678	16.6756	1.33512
No delirium	41.585	206.48	15.99	0.13	51.537	73.3242	13.6027	1.23386
No delirium	59.7015	349.62	41.92	10.89	88.2699	73.947	15.8995	2.36465
No delirium	27.6083	135.48	2.07	4.63	60.5121	73.5224	16.7506	1.24309
No delirium	54.847	190.67	17.89	8.81	69.7393	70.7057	14.4522	2.21075
No delirium	60.0419	194.05	21.05	3.58	86.9224	77.8733	15.5747	1.8604
No delirium	56.8485	81.45	5.87	0.41	35.8962	55.8399	14.361	2.08133
No delirium	58.9723	203.09	12.2	6.72	92.3701	77.2942	15.5747	2.48876
No delirium	43.0484	200.83	15.36	0.13	66.347	59.4661	13.6027	1.65745
No delirium	65.4818	262.06	25.48	7.77	117.124	94.8526	18.3015	2.03956
No delirium	52.3145	315.96	25.48	0.06	94.1557	96.959	17.1918	1.35462
No delirium	46.7845	205.35	4.6	1.47	56.9171	62.2736	14.8971	1.84862
No delirium	60.9435	183.9	16.63	10.89	116.234	87.37	16.2936	1.37716
No delirium	62.1741	244.99	38.12	8.81	104.482	73.8321	16.2158	2.13641
Delirium	59.5729	320.59	39.39	0.41	119.94	94.5067	16.7506	1.44152
Delirium	79.3202	390.76	82.99	4.63	122.342	111.963	16.8252	1.6853
Delirium	54.4507	251.82	24.22	5.68	110.511	72.8346	14.361	1.05202
Delirium	78.5471	249.54	45.71	4.63	54.4296	62.1162	13.7005	2.15708
Delirium	56.4205	290.65	31.17	4.63	90.3435	72.4879	13.6027	1.29529
Delirium	93.9839	426.56	45.71	2.52	127.515	130.536	19.0791	1.36197
Delirium	66.6034	467.74	38.12	2.52	83.5006	92.3497	16.6756	1.58191
Delirium	63.6298	350.79	44.44	0.41	106.5	75.7889	15.4921	0.96975
Delirium	69.2515	266.63	34.33	5.68	38.5549	53.9852	13.7974	1.55117
Delirium	58.2482	125.36	14.73	2.52	81.9171	99.0875	17.1193	1.23495
Delirium	67.9366	112.98	17.89	8.81	94.6048	78.1385	15.3252	1.02865
Delirium	95.8422	994.89	81.09	2.52	136.088	121.612	20.4636	1.62202
Delirium	65.9922	753.71	72.88	7.77	99.2022	87.7673	16.2158	1.24092
Delirium	102.768	300.98	51.4	4.63	131.909	96.1345	17.6885	1.44924
Delirium	73.8482	178.27	14.09	2.52	104.175	88.3755	15.8995	2.04251
Delirium	102.394	465.3	59.61	6.72	109.276	110.646	18.6956	1.36302
Delirium	73.0994	514.55	62.14	0.23	122.919	84.4011	16.4478	2.38688
Delirium	47.5834	182.77	15.36	4.63	74.4492	76.727	14.8971	1.42552
Delirium	60.2198	226.84	25.48	19.18	94.3017	91.5131	16.6756	1.54713
Delirium	36.7026	72.43	1.44	8.81	37.7911	53.3712	13.0991	1.40946
Delirium	63.7481	339.14	48.24	3.58	124.915	82.9359	16.7506	1.72643
Delirium	58.5082	348.45	43.18	6.72	81.542	77.1531	16.3709	1.90212
Delirium	43.2933	199.7	7.77	2.52	62.0371	70.9847	12.8904	2.12608
Delirium	54.9966	282.63	31.17	2.52	70.0533	75.1619	13.6027	1.37612
Delirium	51.6306	258.65	28.01	10.89	132.093	81.8993	17.1193	2.80456
Delirium	59.2857	225.71	33.7	4.63	99.3979	93.2348	16.0586	1.94039
Delirium	99.8793	313.66	45.71	7.77	113.023	123.774	18.3015	1.04795
Delirium	83.9104	204.22	38.12	3.58	83.2823	74.3898	15.6567	0.97216
Delirium	60.3296	334.49	10.3	6.72	127.98	105.16	18.1002	1.29582
Delirium	62.3948	394.32	48.24	4.63	81.6318	82.2299	15.7382	2.37453
Delirium	57.9355	360.14	38.76	10.89	97.5116	75.5926	13.7974	1.4836
Delirium	64.6235	237.05	19.16	0.04	122.797	120.708	18.4999	1.1801
Delirium	63.9582	700.48	53.29	3.58	121.372	97.7212	18.4999	2.18219
Delirium	65.2172	128.73	24.22	2.52	54.7557	66.2737	14.7212	3.41555
Delirium	78.4158	362.48	38.76	0.02	126.725	117.56	18.5654	1.22569
Delirium	47.182	271.19	22.95	4.63	91.3041	88.6821	15.6567	1.25176
Delirium	64.9452	571.03	65.3	0.41	124.301	87.3185	14.8095	1.4053
Delirium	71.2481	218.92	36.23	6.72	116.63	113.059	18.3679	0.83682
Delirium	54.4657	137.73	21.69	0.38	38.0206	50.1904	13.4042	1.77038
Delirium	44.8564	437.4	36.23	6.72	39.7697	56.2212	13.6027	1.02454
Delirium	49.2331	329.85	20.42	0.41	66.8627	79.22	14.984	1.16901
Delirium	73.1503	416.96	82.35	19.18	117.074	110.48	17.9643	1.42862
Delirium	86.2116	360.14	36.86	0.21	52.8519	67.896	13.9886	2.22061
Delirium	45.6819	247.27	19.79	10.89	36.3135	44.0393	11.4092	2.16151
Delirium	127.504	488.58	93.73	5.68	150.804	164.565	20.4059	1.41568
Delirium	62.3073	233.64	15.99	0.41	43.1198	49.15	11.8909	1.84763
Delirium	66.9343	459.21	41.28	5.68	117.793	87.6642	16.4478	2.15954
Delirium	82.5003	247.27	40.65	3.58	108.433	99.5113	15.8191	1.41516
Delirium	85.9668	204.22	42.55	0.09	106.229	94.116	15.5747	1.00742
Delirium	62.5433	110.73	13.46	2.52	41.5694	59.5591	13.5039	1.29261
Delirium	30.5881	94.97	3.97	1.47	95.0961	69.486	15.4921	0.77617
Delirium	52.6271	427.76	38.76	8.81	91.122	76.6988	14.4522	2.18071
Delirium	71.872	215.52	35.6	8.81	123.389	110.22	18.1002	2.24377
Delirium	50.8808	93.84	2.7	0.02	66.4189	92.4587	16.4478	1.09979
Delirium	63.9926	143.36	17.89	0.41	64.7826	55.3376	14.361	3.09692
Delirium	68.4001	304.44	34.33	6.72	112.359	99.9672	17.8959	1.87513
Delirium	55.4046	116.36	8.4	10.89	75.6362	84.9387	15.7382	1.75213
Delirium	53.6928	203.09	25.48	2.52	69.5142	67.8653	13.8934	1.94775
Delirium	58.2896	371.87	52.03	10.89	113.761	82.1257	15.7382	1.13547
Delirium	80.1512	179.39	33.07	5.68	137.388	99.006	17.4779	1.19115
Delirium	56.9913	347.29	49.5	1.47	124.097	97.6518	17.5485	1.72594
Delirium	51.5934	132.11	53.29	0.07	92.2144	67.6574	13.9886	0.99255
Delirium	40.5253	127.61	20.42	5.68	72.1305	63.0749	12.3482	0.70249
Delirium	35.4314	84.83	3.97	7.77	57.3097	68.9687	12.9953	1.22951
Delirium	51.3558	134.36	29.91	5.68	47.1385	56.84	12.0073	1.6684
Delirium	55.7342	367.17	17.89	3.58	91.383	89.9425	15.4921	1.95462
Delirium	69.3754	314.81	14.73	8.81	91.876	93.4198	17.5485	1.84174
Delirium	60.9284	181.65	41.92	7.77	46.3745	70.9261	14.7212	1.72346
Delirium	51.3632	181.65	17.89	0.41	82.7585	87.6421	17.3357	1.89133
Delirium	47.2409	211	17.89	1.47	92.5369	60.3571	14.1764	1.78862
Delirium	61.8433	248.4	38.12	0.41	80.9428	86.4713	14.8095	1.62402
Delirium	65.9999	238.18	59.61	0.14	91.3939	96.6172	17.2639	1.40219
Delirium	65.4204	265.49	25.48	9.85	43.2579	59.4395	14.361	2.21519
Delirium	80.7719	287.21	17.89	2.52	122.152	100.659	18.0324	1.9983
Delirium	62.1361	187.29	17.89	2.52	96.5832	84.6952	15.0702	1.88102
Delirium	87.5248	265.49	34.33	1.47	71.1869	85.3938	16.3709	2.26398
Delirium	52.3815	156.87	19.16	15.03	81.6935	82.6835	16.0586	1.65247
Delirium	44.7758	216.65	24.22	11.92	101.354	74.8856	16.2158	1.35199
Delirium	49.3329	367.17	44.44	1.47	143.687	99.5152	19.7571	1.82994
Delirium	74.9173	1114.26	86.78	0.41	103.53	93.673	17.6885	2.39726
Delirium	48.8377	383.66	26.11	3.58	77.1848	71.1054	15.6567	1.00564
Delirium	63.5801	519.53	39.39	4.63	85.8573	90.1359	16.1375	1.52586
Delirium	43.5346	132.11	6.5	5.68	77.9541	86.7204	15.4921	0.82187
Delirium	61.8053	264.35	34.33	4.63	87.3083	69.8359	14.0829	1.3923
Delirium	95.2128	544.53	77.93	8.81	111.582	130.638	17.9643	1.38813
Delirium	92.0345	1104.26	92.46	6.72	117.224	104.703	15.8995	1.86531
Delirium	54.9779	223.44	105.1	0.34	42.1295	61.0169	15.4921	2.01549
Delirium	58.6478	225.71	45.71	0.37	145.004	107.383	18.7602	1.64649
Delirium	102.029	902.52	148.12	11.92	144.835	117.629	19.2047	1.70365
Delirium	107.467	1178.78	144.32	2.52	126.335	126.433	18.4999	1.18784
Delirium	60.3902	206.48	33.07	7.77	91.0839	75.4875	14.361	0.63811
Delirium	34.5271	50.98	0.05	0.25	24.5253	37.0998	10.4953	0.98058
Delirium	43.6809	90.46	6.5	0.28	63.7492	81.3683	13.9886	1.6982
Delirium	37.3972	124.23	13.46	15.03	50.8643	60.0243	14.8095	1.29315
Delirium	81.7314	329.85	35.6	2.52	147.177	117.573	17.407	2.15856
Delirium	87.6355	185.03	18.52	2.52	41.7676	62.6857	15.2408	0.91285
Delirium	56.1916	201.96	16.63	6.72	154.838	79.4511	16.0586	2.48777
Delirium	54.1818	333.33	27.38	1.47	46.0058	67.2317	14.4522	1.40426
Delirium	46.4424	148.99	1.44	0.11	60.0233	74.2293	12.8904	1.51011
Delirium	49.1555	291.79	28.01	8.81	81.5625	92.1355	17.1193	1.52839
Delirium	60.8677	117.48	0.09	3.58	81.8143	69.8668	13.7974	1.5218
Delirium	71.3261	275.76	27.38	2.52	138.899	96.5674	17.1918	2.10542
Delirium	49.2368	138.86	25.48	0.41	85.4669	70.8193	15.8191	1.59196
Delirium	79.404	635.09	45.71	1.47	107.132	94.7347	17.2639	1.55672
Delirium	55.8017	128.73	8.4	10.89	74.2311	67.1331	13.7974	0.82448
Delirium	51.3632	336.81	19.16	4.63	73.541	85.1716	14.361	1.8874
Delirium	66.5649	573.57	59.61	0.41	50.7622	61.969	14.7212	1.55218
Delirium	77.1292	235.91	17.26	0.23	116.5	104.543	17.2639	1.604
Delirium	58.7534	142.23	7.77	0.41	108.89	82.6655	15.9793	1.29208
Delirium	64.1187	355.46	45.08	7.77	90.9345	80.1599	14.7212	1.63851
Delirium	94.8545	225.71	59.61	0.33	129.497	121.259	17.5485	1.47337
Delirium	163.575	574.83	100.05	8.81	153.73	160.006	20.29	1.07804
Delirium	60.7236	168.13	55.82	2.52	93.153	72.7895	15.2408	1.43739
Delirium	71.9617	268.91	28.01	2.52	96.3168	98.4477	16.2936	1.31658
Delirium	47.0752	125.36	22.32	0.11	74.5729	72.3078	14.8971	1.20216
Delirium	45.0287	146.74	29.27	2.52	37.9252	50.1063	12.7843	1.11174
Delirium	71.4742	117.48	22.32	4.63	77.8692	80.7634	14.4522	1.81618
Delirium	58.5082	89.34	19.16	16.07	87.2843	89.7456	14.6323	0.86762
Delirium	93.1037	326.37	70.98	3.58	123.394	105.304	17.407	1.48411
Delirium	41.1805	217.78	15.36	0.29	29.539	43.8768	11.5321	2.03416
Delirium	62.3681	220.05	38.76	0.16	148.35	89.4264	18.3679	1.38709
Delirium	59.1044	587.55	46.97	3.58	120.545	108.876	17.2639	0.77953
Delirium	73.911	279.19	65.93	1.47	134.448	113.761	19.2671	1.5035
Delirium	80.2072	129.86	12.83	6.72	138.412	108.638	18.1002	1.50401
Delirium	46.141	138.86	7.77	1.47	82.0742	70.011	12.9953	1.2071
Delirium	69.7321	438.6	31.8	2.52	90.1757	91.603	16.2158	1.7694
Delirium	53.2528	242.72	22.32	1.47	70.2725	67.3917	13.9886	1.11174
Delirium	63.8169	176.01	15.36	6.72	68.0461	75.0884	14.1764	1.23332
Delirium	83.53	370.7	71.61	3.58	108.124	115.014	17.407	1.06651
Delirium	84.1738	284.92	62.14	8.81	145.191	123.873	18.8246	1.67835
Delirium	92.243	319.43	43.81	0.03	129.046	153.597	20.521	1.31765
Delirium	56.8598	327.53	49.5	0.32	122.348	101	15.3252	2.00862
Delirium	62.608	299.83	43.18	0.41	105.395	85.9557	16.5242	1.87955
Delirium	73.8482	363.65	41.92	0.41	142.826	125.336	19.3911	1.20161
Delirium	70.4544	1219.04	164.6	0.41	60.8295	71.7163	16.6001	1.27762
Delirium	50.4434	217.78	19.16	12.96	89.0778	88.8522	17.0464	1.94922
Delirium	51.0923	159.12	5.23	6.72	73.327	87.8851	16.5242	1.21203
Delirium	37.5492	132.11	9.66	0.2	76.4105	71.3952	15.409	1.1349
Delirium	65.8924	163.62	25.48	11.92	145.378	108.995	19.142	1.62052
Delirium	54.4881	201.96	14.09	3.58	116.692	89.178	16.6001	0.82513

## Sheet: Figure 2
Grouping	MMP-2 ng/mL	MMP-3 pg/mL	MMP-10 pg/mL	MMP-12 pg/mL	TIMP-1 ng/mL	TIMP-2 ng/mL	TIMP-3 ng/mL	TIMP-4 ng/mL
Cognitively unimpaired group	58.6742	185.03	21.69	4.63	71.6092	73.6441	16.7506	2.26151
Cognitively unimpaired group	44.3398	176.01	10.3	0.21	58.2587	61.0503	17.4779	1.73385
Cognitively unimpaired group	54.9368	662.39	45.71	8.81	65.5572	77.8026	18.2347	1.77778
Cognitively unimpaired group	56.398	186.16	12.83	4.63	74.1247	83.0369	17.6885	1.82798
Cognitively unimpaired group	59.3386	211	12.83	0.37	55.33	70.5852	15.9793	1.46722
Cognitively unimpaired group	43.4139	98.35	2.7	0.08	61.114	65.2173	15.8191	1.41464
Cognitively unimpaired group	48.4907	217.78	15.99	0.35	61.7584	73.2721	15.8995	1.23658
Cognitively unimpaired group	69.7011	375.4	34.96	0.41	65.5773	71.744	17.1918	1.6689
Cognitively unimpaired group	50.2841	377.76	41.92	0.23	79.426	76.5651	18.1676	1.80092
Cognitively unimpaired group	59.4444	235.91	15.99	2.52	64.3591	84.0058	19.0159	1.33195
Cognitively unimpaired group	47.1341	190.67	7.77	6.72	56.6617	67.0957	16.8994	1.89427
Cognitively unimpaired group	32.5817	135.48	4.6	8.81	42.317	64.0567	15.0702	1.45439
Cognitively unimpaired group	44.2079	134.36	0.14	0.21	90.0675	73.0845	17.6885	1.53751
Cognitively unimpaired group	43.7321	283.77	17.89	0.37	56.2921	68.7361	16.7506	1.82355
Cognitively unimpaired group	52.4075	174.88	10.93	2.52	56.6961	61.0803	14.7212	1.54055
Cognitively unimpaired group	44.2885	283.77	20.42	4.63	62.4461	63.2227	15.9793	1.91145
Cognitively unimpaired group	36.6953	183.9	19.16	11.92	50.6885	54.8687	15.4921	1.31074
Cognitively unimpaired group	43.9663	169.25	5.87	1.47	48.8041	60.7035	13.9886	0.85357
Cognitively unimpaired group	37.4153	442.23	40.65	0.27	78.8764	77.3436	16.8994	1.7694
Cognitively unimpaired group	39.1661	94.97	0.17	0.05	45.2398	52.0586	13.6027	1.67487
Cognitively unimpaired group	50.3137	127.61	3.97	12.96	67.4288	69.702	16.3709	1.20929
Cognitively unimpaired group	34.8619	281.48	14.09	2.52	42.5153	65.0551	15.2408	1.46466
Cognitively unimpaired group	34.5811	191.8	10.3	0.37	55.0632	64.0702	17.0464	1.23386
Cognitively unimpaired group	37.2995	23.8	0.03	14	39.1124	52.3578	14.2691	1.13603
Cognitively unimpaired group	77.7758	461.65	44.44	9.85	79.1156	93.197	18.1676	1.50553
Cognitively unimpaired group	48.3061	197.44	11.56	0.12	59.6793	61.9656	14.7212	1.23875
Cognitively unimpaired group	52.6792	99.47	2.07	0.22	63.7842	70.9675	15.7382	1.47849
Cognitively unimpaired group	68.0139	229.11	21.69	0.31	72.9938	68.7258	16.8252	2.20337
Cognitively unimpaired group	39.4602	265.49	17.89	6.72	53.8436	64.4611	16.6756	1.19115
Cognitively unimpaired group	45.0067	154.61	9.66	0.11	55.0334	60.4603	15.4921	0.96673
Cognitively unimpaired group	33.1226	128.73	0.05	0.41	46.4875	59.2835	13.7005	1.83339
Cognitively unimpaired group	48.9079	246.13	28.01	1.47	73.7119	73.8217	17.4779	2.25264
Cognitively unimpaired group	38.6037	91.59	3.34	0.09	53.357	54.4823	14.2691	0.93261
Cognitively unimpaired group	54.6825	268.91	20.42	3.58	62.6404	62.669	15.2408	2.25856
Cognitively unimpaired group	36.6953	129.86	3.34	9.85	43.9202	55.9549	14.6323	1.5096
Cognitively unimpaired group	57.4763	164.75	23.58	0.07	75.6166	65.018	15.5747	1.51266
Cognitively unimpaired group	45.8728	179.39	16.63	4.63	60.8083	57.3115	15.409	2.06904
Cognitively unimpaired group	53.1596	139.98	14.09	0.21	60.4551	67.1875	15.8191	1.41723
Cognitively unimpaired group	42.1611	154.61	6.5	0.16	40.7298	56.0502	14.7212	1.91832
Cognitively unimpaired group	50.0285	152.36	38.12	0.38	76.5585	81.3683	17.407	0.78154
Cognitively unimpaired group	30.0096	52.11	0.05	0.08	38.4295	54.2402	14.984	1.19004
Cognitively unimpaired group	44.4863	237.05	16.63	2.52	58.7174	66.1008	15.8995	1.61101
Cognitively unimpaired group	43.3371	146.74	9.03	0.21	55.2065	68.1041	15.8995	1.34146
Cognitively unimpaired group	37.9657	180.52	20.42	9.85	42.884	52.4587	13.7974	1.70415
Cognitively unimpaired group	47.4803	172.63	17.89	16.07	56.0446	58.4483	15.5747	1.77679
Cognitively unimpaired group	34.8907	102.85	1.44	0.41	46.4983	59.9811	15.7382	0.81991
Cognitively unimpaired group	49.0225	263.2	21.69	0.3	79.0199	79.7964	16.7506	1.63052
Cognitively unimpaired group	43.637	213.26	7.13	0.29	55.0215	65.3323	16.9731	1.5035
Cognitively unimpaired group	41.7454	126.48	0.05	3.58	58.5973	72.069	16.0586	1.32242
Cognitively unimpaired group	33.5458	132.11	3.97	0.41	52.3169	65.7248	16.8994	2.74333
Cognitively unimpaired group	32.5066	92.72	5.87	8.81	48.0449	57.6449	17.1193	1.77235
Cognitively unimpaired group	67.547	230.24	55.82	0.29	92.7147	95.8859	18.2347	1.3118
Cognitively unimpaired group	41.0968	76.94	2.07	0.02	55.6955	64.4206	16.9731	1.83388
Cognitively unimpaired group	42.5699	138.86	7.77	0.05	47.7289	59.9745	16.2936	1.4053
Cognitively unimpaired group	39.8599	57.76	0.17	0.1	63.4	58.0447	13.9886	1.17345
Cognitively unimpaired group	53.3124	171.5	20.42	21.26	70.0556	76.0942	15.5747	1.28084
Cognitively unimpaired group	63.0537	658.48	55.82	5.68	79.8587	74.2642	17.6885	1.20929
Cognitively unimpaired group	43.5894	216.65	14.09	0.2	57.4138	73.7381	16.9731	1.48718
Cognitively unimpaired group	53.264	103.98	7.77	0.05	86.0344	87.8851	17.407	2.19647
Cognitively unimpaired group	46.5969	288.35	31.8	0.08	84.8096	73.7207	19.6361	1.51215
Cognitively unimpaired group	38.9375	230.24	12.83	0.41	58.2175	68.0563	16.6756	1.39646
Cognitively unimpaired group	31.0255	112.98	2.7	8.81	41.3769	46.0323	14.0829	1.33618
Cognitively unimpaired group	54.3424	406.21	35.6	0.13	67.0232	83.2246	17.758	1.81323
Cognitively unimpaired group	45.3809	223.44	10.3	0.41	49.4102	66.0974	16.1375	1.54055
Cognitively unimpaired group	50.4767	306.74	12.83	1.47	90.0648	67.0549	17.407	1.24472
Cognitively unimpaired group	51.0885	665.01	46.34	8.81	84.996	71.744	17.1193	1.64599
Cognitively unimpaired group	41.37	275.76	17.89	3.58	47.2127	70.2344	18.3015	2.11575
Cognitively unimpaired group	52.1323	332.17	25.48	7.77	65.408	76.3577	16.9731	2.01009
Cognitively unimpaired group	48.1659	227.97	14.09	17.1	73.7481	73.8008	16.8252	1.63102
Cognitively unimpaired group	38.3862	201.96	9.03	5.68	58.7236	60.9702	15.9793	1.17677
Cognitively unimpaired group	55.7342	101.73	1.44	4.63	73.5145	73.86	17.1918	1.32825
Cognitively unimpaired group	38.1216	96.1	1.44	2.52	43.4307	60.2972	14.8971	0.79354
Cognitively unimpaired group	38.4333	223.44	12.2	6.72	52.9468	67.4973	15.0702	1.34831
Cognitively unimpaired group	33.79	87.09	5.23	5.68	35.2072	55.9976	13.7005	0.86699
Cognitively unimpaired group	37.8136	206.48	12.83	0.31	47.5886	60.7168	16.8252	1.3949
Cognitively unimpaired group	39.6564	207.61	14.09	12.96	49.7625	56.5502	15.6567	1.21148
Cognitively unimpaired group	49.6399	168.13	9.66	0.41	65.7267	66.8679	16.1375	0.98178
Cognitively unimpaired group	54.4844	240.45	20.42	0.41	71.8767	83.7777	16.6756	1.3949
Cognitively unimpaired group	43.2238	260.93	12.83	0.31	56.6678	71.5367	15.409	1.6025
Cognitively unimpaired group	41.0094	224.58	9.03	6.72	53.0342	67.6471	16.9731	2.05332
Cognitively unimpaired group	30.6343	163.62	5.87	0.12	44.0212	63.2831	14.8971	1.23059
Cognitively unimpaired group	48.9818	223.44	26.11	5.68	92.1953	73.8774	17.407	1.6848
Cognitively unimpaired group	44.5559	220.05	15.36	0.01	56.2639	67.8789	15.2408	2.04447
Cognitively unimpaired group	39.1117	191.8	12.83	5.68	63.8543	74.4177	16.5242	1.6848
Cognitively unimpaired group	55.3409	341.46	46.97	0.35	63.0433	72.5676	16.0586	1.06304
Cognitively unimpaired group	39.4348	174.88	31.8	10.89	53.0827	54.5707	14.5426	1.50451
Cognitively unimpaired group	54.9929	225.71	14.09	3.58	76.3415	74.3095	16.4478	1.85009
Cognitively unimpaired group	61.0346	288.35	28.01	0.07	73.056	80.0707	17.1918	1.71851
Cognitively unimpaired group	45.6819	154.61	0.8	5.68	50.3248	61.959	15.6567	1.45027
Cognitively unimpaired group	39.5765	465.3	38.12	2.52	46.3064	62.1832	15.9793	1.48309
Cognitively unimpaired group	48.3578	127.61	14.73	0.13	78.3919	72.7202	16.2936	0.98418
Cognitively unimpaired group	43.169	223.44	10.93	4.63	46.0201	62.6254	15.3252	1.54359
Cognitively unimpaired group	50.41	282.63	7.77	4.63	53.073	66.4502	18.0324	1.8383
Cognitively unimpaired group	53.0404	251.82	44.44	9.85	53.3239	61.6112	15.5747	1.05841
Cognitively unimpaired group	48.5091	626.04	41.92	6.72	65.1703	75.3404	18.2347	1.46978
Cognitively unimpaired group	48.4095	327.53	22.95	15.03	54.6133	66.7829	15.5747	2.88434
Cognitively unimpaired group	46.0087	180.52	12.83	2.52	54.4316	70.2172	16.8252	1.18176
Cognitively unimpaired group	45.5093	278.05	12.83	0.41	53.6166	64.7715	15.2408	1.6035
Cognitively unimpaired group	58.678	160.24	3.97	0.04	56.7407	72.7271	15.8995	1.48513
Cognitively unimpaired group	53.8869	103.98	11.56	12.96	68.4811	67.4019	17.1193	1.78714
Cognitively unimpaired group	48.011	199.7	15.36	8.81	38.0919	60.3471	16.2158	1.2038
Cognitively unimpaired group	43.6699	410.98	26.74	0.41	45.4293	64.114	16.0586	1.61101
Cognitively unimpaired group	64.5394	147.86	7.13	1.47	67.7358	76.8114	18.1676	1.85353
Cognitively unimpaired group	39.0282	177.14	9.03	0.19	44.0438	60.4303	15.1559	1.92715
Cognitively unimpaired group	55.7679	565.96	44.44	2.52	77.2543	84.986	18.1002	2.64046
Cognitively unimpaired group	49.4439	438.6	29.91	0.19	55.7336	67.6301	15.6567	1.94579
Cognitively unimpaired group	52.0468	156.87	6.5	0.41	95.2066	81.0961	17.8271	1.00919
Hip fracture patients	102.768	300.98	51.4	4.63	131.909	96.1345	17.6885	1.44924
Hip fracture patients	65.9999	238.18	59.61	0.14	91.3939	96.6172	17.2639	1.40219
Hip fracture patients	60.6327	188.41	24.22	0.03	95.2259	81.1677	16.6756	2.21519
Hip fracture patients	51.0923	159.12	5.23	6.72	73.327	87.8851	16.5242	1.21203
Hip fracture patients	62.3681	220.05	38.76	0.16	148.35	89.4264	18.3679	1.38709
Hip fracture patients	62.627	344.96	20.42	3.58	71.9146	76.8572	15.7382	1.31021
Hip fracture patients	46.3909	145.61	14.09	2.52	74.3982	58.2233	15.2408	1.40375
Hip fracture patients	74.0955	154.61	13.46	2.52	97.2361	89.8013	15.8191	1.75509
Hip fracture patients	58.5082	89.34	19.16	16.07	87.2843	89.7456	14.6323	0.86762
Hip fracture patients	79.404	635.09	45.71	1.47	107.132	94.7347	17.2639	1.55672
Hip fracture patients	92.0345	1104.26	92.46	6.72	117.224	104.703	15.8995	1.86531
Hip fracture patients	43.5346	132.11	6.5	5.68	77.9541	86.7204	15.4921	0.82187
Hip fracture patients	56.9913	347.29	49.5	1.47	124.097	97.6518	17.5485	1.72594
Hip fracture patients	80.1512	179.39	33.07	5.68	137.388	99.006	17.4779	1.19115
Hip fracture patients	102.394	465.3	59.61	6.72	109.276	110.646	18.6956	1.36302
Hip fracture patients	73.0994	514.55	62.14	0.23	122.919	84.4011	16.4478	2.38688
Hip fracture patients	63.6298	350.79	44.44	0.41	106.5	75.7889	15.4921	0.96975
Hip fracture patients	47.2409	211	17.89	1.47	92.5369	60.3571	14.1764	1.78862
Hip fracture patients	67.9366	112.98	17.89	8.81	94.6048	78.1385	15.3252	1.02865
Hip fracture patients	77.0104	199.7	26.74	0.41	91.6389	85.6418	16.7506	2.12657
Hip fracture patients	61.9764	174.88	10.3	4.63	76.0387	81.4113	16.2158	1.45027
Hip fracture patients	76.4997	302.13	24.22	9.85	122.204	107.769	17.9643	1.3118
Hip fracture patients	49.2368	138.86	25.48	0.41	85.4669	70.8193	15.8191	1.59196
Hip fracture patients	53.4653	275.76	22.95	17.1	112.698	78.9892	15.5747	1.26417
Hip fracture patients	61.8053	264.35	34.33	4.63	87.3083	69.8359	14.0829	1.3923
Hip fracture patients	82.5003	247.27	40.65	3.58	108.433	99.5113	15.8191	1.41516
Hip fracture patients	45.1314	161.37	9.66	7.77	71.0998	84.9424	16.2158	2.10198
Hip fracture patients	63.416	178.27	22.95	8.81	94.2328	80.5311	14.361	2.08379
Hip fracture patients	40.1289	69.05	0.04	11.92	68.5982	68.0904	14.5426	2.20534
Hip fracture patients	65.9922	753.71	72.88	7.77	99.2022	87.7673	16.2158	1.24092
Hip fracture patients	46.4608	376.58	24.22	2.52	50.8076	74.7948	14.8971	1.46106
Hip fracture patients	55.8017	128.73	8.4	10.89	74.2311	67.1331	13.7974	0.82448
Hip fracture patients	52.6271	427.76	38.76	8.81	91.122	76.6988	14.4522	2.18071
Hip fracture patients	79.3202	390.76	82.99	4.63	122.342	111.963	16.8252	1.6853
Hip fracture patients	43.2933	199.7	7.77	2.52	62.0371	70.9847	12.8904	2.12608
Hip fracture patients	47.182	271.19	22.95	4.63	91.3041	88.6821	15.6567	1.25176
Hip fracture patients	61.5964	1122.85	113.32	3.58	104.454	91.9816	14.7212	1.75706
Hip fracture patients	39.6455	286.06	15.36	0.18	56.4959	78.7869	15.5747	1.69622
Hip fracture patients	51.5934	132.11	53.29	0.07	92.2144	67.6574	13.9886	0.99255
Hip fracture patients	83.53	370.7	71.61	3.58	108.124	115.014	17.407	1.06651
Hip fracture patients	80.2993	217.78	27.38	12.96	111.997	92.4925	15.8191	1.46773
Hip fracture patients	68.4001	304.44	34.33	6.72	112.359	99.9672	17.8959	1.87513
Hip fracture patients	53.6928	203.09	25.48	2.52	69.5142	67.8653	13.8934	1.94775
Hip fracture patients	62.3948	394.32	48.24	4.63	81.6318	82.2299	15.7382	2.37453
Hip fracture patients	52.3591	256.37	21.69	0.41	54.5955	60.7602	12.5688	1.65945
Hip fracture patients	71.4742	117.48	22.32	4.63	77.8692	80.7634	14.4522	1.81618
Hip fracture patients	99.8793	313.66	45.71	7.77	113.023	123.774	18.3015	1.04795
Hip fracture patients	58.5082	348.45	43.18	6.72	81.542	77.1531	16.3709	1.90212
Hip fracture patients	56.4205	290.65	31.17	4.63	90.3435	72.4879	13.6027	1.29529
Hip fracture patients	54.9966	282.63	31.17	2.52	70.0533	75.1619	13.6027	1.37612
Hip fracture patients	35.9149	91.59	2.07	0.41	63.9769	66.4535	13.2018	1.62652
Hip fracture patients	46.4424	148.99	1.44	0.11	60.0233	74.2293	12.8904	1.51011
Hip fracture patients	56.5443	230.24	24.22	2.52	70.1885	84.3358	15.8995	1.4281
Hip fracture patients	163.575	574.83	100.05	8.81	153.73	160.006	20.29	1.07804
Hip fracture patients	63.9582	700.48	53.29	3.58	121.372	97.7212	18.4999	2.18219
Hip fracture patients	52.3406	152.36	9.66	10.89	89.5437	70.5473	15.5747	2.83396
Hip fracture patients	63.5801	519.53	39.39	4.63	85.8573	90.1359	16.1375	1.52586
Hip fracture patients	45.5938	100.6	0.05	9.85	56.7711	75.7153	16.3709	0.8048
Hip fracture patients	84.1738	284.92	62.14	8.81	145.191	123.873	18.8246	1.67835
Hip fracture patients	92.243	319.43	43.81	0.03	129.046	153.597	20.521	1.31765
Hip fracture patients	47.7972	358.97	29.27	0.07	104.403	104.244	18.4341	1.61151
Hip fracture patients	95.8422	994.89	81.09	2.52	136.088	121.612	20.4636	1.62202
Hip fracture patients	54.2229	224.58	11.56	2.52	88.7392	87.2891	15.7382	2.33305
Hip fracture patients	54.025	136.61	7.77	8.81	85.3326	81.9209	16.1375	1.22624
Hip fracture patients	56.2891	145.61	13.46	2.52	93.7816	97.5593	16.1375	1.47542
Hip fracture patients	44.3324	127.61	6.5	0.13	85.1379	74.8192	14.7212	1.75163
Hip fracture patients	93.9839	426.56	45.71	2.52	127.515	130.536	19.0791	1.36197
Hip fracture patients	69.1352	114.11	3.97	3.58	101.303	94.8374	16.9731	1.05144
Hip fracture patients	45.0104	299.83	26.74	5.68	75.5995	71.0674	15.8191	1.35777
Hip fracture patients	49.1075	76.94	14.09	0.05	93.142	78.4678	16.6756	1.33512
Hip fracture patients	57.5026	180.52	10.3	4.63	105.922	83.539	16.9731	1.61302
Hip fracture patients	87.4387	298.68	31.8	3.58	93.2983	101.963	17.8959	1.6025
Hip fracture patients	51.6306	258.65	28.01	10.89	132.093	81.8993	17.1193	2.80456
Hip fracture patients	73.8482	363.65	41.92	0.41	142.826	125.336	19.3911	1.20161
Hip fracture patients	64.6235	237.05	19.16	0.04	122.797	120.708	18.4999	1.1801
Hip fracture patients	51.3632	181.65	17.89	0.41	82.7585	87.6421	17.3357	1.89133
Hip fracture patients	68.636	533.25	57.71	0.02	107.332	95.947	17.6187	0.94425
Hip fracture patients	50.9847	357.8	33.7	19.18	87.0554	89.6082	17.5485	1.08321
Hip fracture patients	71.2481	218.92	36.23	6.72	116.63	113.059	18.3679	0.83682
Hip fracture patients	39.2315	120.86	7.77	5.68	55.1806	67.6301	15.2408	0.97095
Hip fracture patients	37.5492	132.11	9.66	0.2	76.4105	71.3952	15.409	1.1349
Hip fracture patients	62.2654	522.02	48.24	2.52	106.686	89.5488	17.0464	2.60571
Hip fracture patients	77.1292	235.91	17.26	0.23	116.5	104.543	17.2639	1.604
Hip fracture patients	73.8482	178.27	14.09	2.52	104.175	88.3755	15.8995	2.04251
Hip fracture patients	30.5881	94.97	3.97	1.47	95.0961	69.486	15.4921	0.77617
Hip fracture patients	43.4395	199.7	6.5	0.05	80.2394	80.3775	16.6001	1.13828
Hip fracture patients	43.4285	157.99	1.44	0.33	73.8421	72.4186	15.5747	1.35357
Hip fracture patients	58.7534	142.23	7.77	0.41	108.89	82.6655	15.9793	1.29208
Hip fracture patients	64.6695	183.9	11.56	5.68	94.6241	96.8975	16.6756	0.95583
Hip fracture patients	59.1044	587.55	46.97	3.58	120.545	108.876	17.2639	0.77953
Hip fracture patients	50.8808	93.84	2.7	0.02	66.4189	92.4587	16.4478	1.09979
Hip fracture patients	78.4158	362.48	38.76	0.02	126.725	117.56	18.5654	1.22569
Hip fracture patients	60.3296	334.49	10.3	6.72	127.98	105.16	18.1002	1.29582
Hip fracture patients	51.2927	145.61	11.56	0.01	85.1984	74.8717	14.8971	1.44616
Hip fracture patients	60.341	267.77	28.01	0.13	78.8638	76.9664	14.8971	2.13149
Hip fracture patients	88.56	450.71	77.93	12.96	141.104	90.121	17.8271	2.55513
Hip fracture patients	62.608	299.83	43.18	0.41	105.395	85.9557	16.5242	1.87955
Hip fracture patients	107.347	377.76	45.08	6.72	140.515	135.709	19.6361	0.87651
Hip fracture patients	40.569	84.83	0.16	0.01	50.0095	54.0538	14.4522	1.82405
Hip fracture patients	58.2482	125.36	14.73	2.52	81.9171	99.0875	17.1193	1.23495
Hip fracture patients	69.3754	314.81	14.73	8.81	91.876	93.4198	17.5485	1.84174
Hip fracture patients	52.3145	315.96	25.48	0.06	94.1557	96.959	17.1918	1.35462
Hip fracture patients	94.8545	225.71	59.61	0.33	129.497	121.259	17.5485	1.47337
Hip fracture patients	71.3261	275.76	27.38	2.52	138.899	96.5674	17.1918	2.10542
Hip fracture patients	54.4507	251.82	24.22	5.68	110.511	72.8346	14.361	1.05202
Hip fracture patients	63.8169	176.01	15.36	6.72	68.0461	75.0884	14.1764	1.23332
Hip fracture patients	61.8433	248.4	38.12	0.41	80.9428	86.4713	14.8095	1.62402
Hip fracture patients	75.4729	239.32	33.7	2.52	130.376	109.122	17.8271	1.93598
Hip fracture patients	69.7321	438.6	31.8	2.52	90.1757	91.603	16.2158	1.7694
Hip fracture patients	65.1865	141.11	9.66	3.58	119.595	81.5476	16.1375	1.86924
Hip fracture patients	76.385	326.37	31.8	0.41	108.25	89.0521	15.7382	1.79994
Hip fracture patients	85.9668	204.22	42.55	0.09	106.229	94.116	15.5747	1.00742
Hip fracture patients	78.6825	353.12	43.81	11.92	105.426	78.3863	14.8095	1.59146
Hip fracture patients	91.9845	1815.47	251.25	2.52	138.26	99.0098	16.6001	0.97035
Hip fracture patients	66.9343	459.21	41.28	5.68	117.793	87.6642	16.4478	2.15954
Hip fracture patients	70.7888	93.84	39.39	5.68	108.079	100.143	18.3679	1.10492
Hip fracture patients	59.9208	192.93	21.05	9.85	75.0205	75.5751	14.6323	1.67835
Hip fracture patients	89.5123	424.15	62.77	3.58	118.34	96.3834	15.5747	2.13986
Hip fracture patients	74.4964	295.24	11.56	0.06	86.291	87.7157	16.1375	2.93326
Hip fracture patients	56.1916	201.96	16.63	6.72	154.838	79.4511	16.0586	2.48777
Hip fracture patients	42.4786	118.61	5.23	4.63	50.4076	63.5318	14.0829	1.47286
Hip fracture patients	60.3902	206.48	33.07	7.77	91.0839	75.4875	14.361	0.63811
Hip fracture patients	39.4348	116.36	5.23	4.63	67.811	69.3112	12.9953	1.642
Hip fracture patients	55.7342	367.17	17.89	3.58	91.383	89.9425	15.4921	1.95462
Hip fracture patients	66.0998	190.67	21.05	0.13	121.693	82.6187	16.9731	1.99143
Hip fracture patients	55.3597	179.39	11.56	7.77	83.9879	70.9709	14.7212	2.77568
Hip fracture patients	43.2604	106.23	0.17	2.52	60.548	66.0771	14.0829	1.4162
Hip fracture patients	102.029	902.52	148.12	11.92	144.835	117.629	19.2047	1.70365
Hip fracture patients	48.8377	383.66	26.11	3.58	77.1848	71.1054	15.6567	1.00564
Hip fracture patients	74.9173	1114.26	86.78	0.41	103.53	93.673	17.6885	2.39726
Hip fracture patients	52.2922	205.35	17.89	10.89	109.079	71.4055	15.8191	1.17899
Hip fracture patients	46.2182	246.13	14.09	0.1	61.977	70.4854	14.6323	2.42296
Hip fracture patients	46.7845	205.35	4.6	1.47	56.9171	62.2736	14.8971	1.84862
Hip fracture patients	62.4481	200.83	31.17	0.13	101	83.5209	16.9731	1.37507
Hip fracture patients	54.847	190.67	17.89	8.81	69.7393	70.7057	14.4522	2.21075
Hip fracture patients	60.9435	183.9	16.63	10.89	116.234	87.37	16.2936	1.37716
Hip fracture patients	63.3016	282.63	24.22	6.72	77.7894	72.3182	15.5747	2.39528
Hip fracture patients	66.6034	467.74	38.12	2.52	83.5006	92.3497	16.6756	1.58191
Hip fracture patients	63.7481	339.14	48.24	3.58	124.915	82.9359	16.7506	1.72643
Hip fracture patients	64.2754	94.97	17.89	6.72	80.3157	83.4341	16.9731	1.56378
Hip fracture patients	58.9723	203.09	12.2	6.72	92.3701	77.2942	15.5747	2.48876
Hip fracture patients	58.0296	649.36	52.03	6.72	90.1081	76.2452	14.7212	1.8324
Hip fracture patients	67.4583	146.74	15.36	0.06	103.322	97.7482	16.0586	1.93794
Hip fracture patients	71.3806	144.49	82.99	8.81	113.759	77.8627	16.8994	0.99553
Hip fracture patients	50.4434	217.78	19.16	12.96	89.0778	88.8522	17.0464	1.94922
Hip fracture patients	60.0419	194.05	21.05	3.58	86.9224	77.8733	15.5747	1.8604
Hip fracture patients	47.2703	168.13	6.5	6.72	79.7649	81.3683	15.8995	1.88053
Hip fracture patients	58.0296	279.19	26.11	2.52	71.1328	79.0637	14.8971	2.38144
Hip fracture patients	62.0182	424.15	48.24	7.77	76.7389	79.1845	16.5242	2.14035
Hip fracture patients	39.5292	181.65	8.4	6.72	60.9419	66.1042	13.9886	0.84458
Hip fracture patients	58.0409	231.38	24.22	0.41	92.8735	87.5722	16.2158	1.71703
Hip fracture patients	79.2723	1016.07	107.63	3.58	140.705	112.899	19.5753	1.62802
Hip fracture patients	84.5673	623.46	52.03	7.77	139.591	118.325	18.1676	1.55874
Hip fracture patients	59.3764	116.36	9.66	6.72	75.9232	69.4037	15.7382	0.69043
Hip fracture patients	37.3972	124.23	13.46	15.03	50.8643	60.0243	14.8095	1.29315
Hip fracture patients	27.6083	135.48	2.07	4.63	60.5121	73.5224	16.7506	1.24309
Hip fracture patients	62.9737	226.84	58.35	11.92	86.5799	82.9575	15.8995	1.08149
Hip fracture patients	62.1361	187.29	17.89	2.52	96.5832	84.6952	15.0702	1.88102
Hip fracture patients	36.7026	72.43	1.44	8.81	37.7911	53.3712	13.0991	1.40946
Hip fracture patients	53.7563	212.13	15.36	11.92	71.4415	69.068	12.8904	0.95157
Hip fracture patients	48.7343	249.54	22.32	7.77	77.6224	74.5992	15.3252	1.84321
Hip fracture patients	49.2331	329.85	20.42	0.41	66.8627	79.22	14.984	1.16901
Hip fracture patients	57.9355	360.14	38.76	10.89	97.5116	75.5926	13.7974	1.4836
Hip fracture patients	64.2754	169.25	9.03	2.52	82.283	78.7585	15.6567	1.5157
Hip fracture patients	54.01	143.36	39.39	0.21	71.9146	64.7816	14.0829	1.49432
Hip fracture patients	53.2528	242.72	22.32	1.47	70.2725	67.3917	13.9886	1.11174
Hip fracture patients	56.2291	157.99	30.54	0.22	69.723	81.9101	14.2691	1.62752
Hip fracture patients	60.8677	117.48	0.09	3.58	81.8143	69.8668	13.7974	1.5218
Hip fracture patients	58.2896	371.87	52.03	10.89	113.761	82.1257	15.7382	1.13547
Hip fracture patients	107.467	1178.78	144.32	2.52	126.335	126.433	18.4999	1.18784
Hip fracture patients	40.5253	127.61	20.42	5.68	72.1305	63.0749	12.3482	0.70249
Hip fracture patients	46.141	138.86	7.77	1.47	82.0742	70.011	12.9953	1.2071
Hip fracture patients	56.5932	145.61	25.48	5.68	90.5927	74.9136	14.984	1.76348
Hip fracture patients	59.2857	225.71	33.7	4.63	99.3979	93.2348	16.0586	1.94039
Hip fracture patients	62.1741	244.99	38.12	8.81	104.482	73.8321	16.2158	2.13641
Hip fracture patients	57.7698	368.35	30.54	7.77	87.4628	70.255	13.8934	1.05551
Hip fracture patients	93.1037	326.37	70.98	3.58	123.394	105.304	17.407	1.48411
Hip fracture patients	59.5729	320.59	39.39	0.41	119.94	94.5067	16.7506	1.44152
Hip fracture patients	43.8858	226.84	10.93	3.58	62.5259	68.0085	15.409	0.85165
Hip fracture patients	58.7421	255.23	15.36	3.58	112.986	61.9656	13.4042	1.6982
Hip fracture patients	46.5895	188.41	14.09	2.52	59.9036	59.4495	13.4042	0.83229
Hip fracture patients	55.4982	156.87	13.46	4.63	83.9905	73.2408	14.8971	1.58392
Hip fracture patients	47.9889	226.84	22.95	7.77	58.9808	62.3406	13.3035	1.69175
Hip fracture patients	51.3632	336.81	19.16	4.63	73.541	85.1716	14.361	1.8874
Hip fracture patients	67.281	667.62	61.51	10.89	104.975	85.6418	15.2408	2.67323
Hip fracture patients	43.3079	153.49	7.77	8.81	63.8783	63.7807	12.7843	1.54156
Hip fracture patients	76.6263	549.56	247.41	1.47	106.337	95.8744	17.1193	0.95218
Hip fracture patients	64.1187	355.46	45.08	7.77	90.9345	80.1599	14.7212	1.63851
Hip fracture patients	53.2118	91.59	1.44	3.58	61.7327	66.8577	13.7005	1.30542
Hip fracture patients	75.3309	905.29	67.19	1.47	102.461	89.8979	17.4779	3.0438
Hip fracture patients	47.5834	182.77	15.36	4.63	74.4492	76.727	14.8971	1.42552
Hip fracture patients	41.585	206.48	15.99	0.13	51.537	73.3242	13.6027	1.23386
Hip fracture patients	95.2128	544.53	77.93	8.81	111.582	130.638	17.9643	1.38813
Hip fracture patients	39.7545	147.86	5.23	0.41	39.7086	60.5103	12.1224	0.93568
Hip fracture patients	56.4693	212.13	12.83	0.02	69.5768	75.803	14.1764	1.55773
Hip fracture patients	81.7314	329.85	35.6	2.52	147.177	117.573	17.407	2.15856
Hip fracture patients	39.2242	115.23	0.05	5.68	54.3211	60.5869	11.8909	1.57587
Hip fracture patients	64.9452	571.03	65.3	0.41	124.301	87.3185	14.8095	1.4053
Hip fracture patients	43.0484	200.83	15.36	0.13	66.347	59.4661	13.6027	1.65745
Hip fracture patients	47.0752	125.36	22.32	0.11	74.5729	72.3078	14.8971	1.20216
Hip fracture patients	45.8691	147.86	10.3	0.39	98.7439	61.8252	13.7005	1.6055
Hip fracture patients	35.4314	84.83	3.97	7.77	57.3097	68.9687	12.9953	1.22951
Hip fracture patients	71.9617	268.91	28.01	2.52	96.3168	98.4477	16.2936	1.31658
Hip fracture patients	47.9225	274.62	20.42	6.72	73.6517	66.3687	12.8904	2.24771
Hip fracture patients	60.7236	168.13	55.82	2.52	93.153	72.7895	15.2408	1.43739
Hip fracture patients	62.5318	240.45	19.16	0.01	99.952	85.6709	16.0586	1.7101
Hip fracture patients	43.6809	90.46	6.5	0.28	63.7492	81.3683	13.9886	1.6982
Hip fracture patients	46.6998	167	23.58	0.21	37.7346	51.6524	11.6533	2.04251
Hip fracture patients	56.8598	327.53	49.5	0.32	122.348	101	15.3252	2.00862
Hip fracture patients	69.2515	266.63	34.33	5.68	38.5549	53.9852	13.7974	1.55117
Hip fracture patients	45.6819	247.27	19.79	10.89	36.3135	44.0393	11.4092	2.16151
Hip fracture patients	53.0255	105.1	1.44	7.77	34.9778	48.0738	12.4591	1.91341
Hip fracture patients	87.5248	265.49	34.33	1.47	71.1869	85.3938	16.3709	2.26398
Hip fracture patients	56.8485	81.45	5.87	0.41	35.8962	55.8399	14.361	2.08133
Hip fracture patients	83.9104	204.22	38.12	3.58	83.2823	74.3898	15.6567	0.97216
Hip fracture patients	51.3558	134.36	29.91	5.68	47.1385	56.84	12.0073	1.6684
Hip fracture patients	49.0742	306.74	35.6	6.72	47.1367	55.2687	13.8934	2.01156
Hip fracture patients	70.4544	1219.04	164.6	0.41	60.8295	71.7163	16.6001	1.27762
Hip fracture patients	60.9284	181.65	41.92	7.77	46.3745	70.9261	14.7212	1.72346
Hip fracture patients	48.0184	102.85	5.87	22.3	43.2803	47.0967	11.8909	1.40946
Hip fracture patients	66.5649	573.57	59.61	0.41	50.7622	61.969	14.7212	1.55218
Hip fracture patients	86.2116	360.14	36.86	0.21	52.8519	67.896	13.9886	2.22061
Hip fracture patients	62.3073	233.64	15.99	0.41	43.1198	49.15	11.8909	1.84763
Hip fracture patients	49.3329	248.4	14.09	0.04	40.5008	49.8153	13.7005	2.04349
Hip fracture patients	48.3799	220.05	12.2	6.72	34.5862	46.327	12.3482	1.80388
Hip fracture patients	74.752	266.63	21.69	12.96	42.4982	53.2212	14.0829	2.36169
Hip fracture patients	46.277	85.96	12.83	6.72	37.4625	44.7983	12.0073	2.5705
Hip fracture patients	54.1818	333.33	27.38	1.47	46.0058	67.2317	14.4522	1.40426
Hip fracture patients	44.8564	437.4	36.23	6.72	39.7697	56.2212	13.6027	1.02454
Hip fracture patients	62.5433	110.73	13.46	2.52	41.5694	59.5591	13.5039	1.29261
Hip fracture patients	35.179	200.83	11.56	6.72	46.7772	52.5987	13.2018	1.29689
Hip fracture patients	35.2908	127.61	5.23	2.52	26.8912	48.763	10.2143	2.0774
Hip fracture patients	54.4657	137.73	21.69	0.38	38.0206	50.1904	13.4042	1.77038
Hip fracture patients	63.0842	983.61	76.67	2.52	38.3499	50.3814	12.236	2.03907
Hip fracture patients	59.18	89.34	0.17	1.47	34.9389	46.8785	12.9953	2.45709
Hip fracture patients	68.6283	243.86	39.39	6.72	31.3557	50.7344	13.6027	1.3404
Hip fracture patients	65.0065	100.6	12.83	5.68	49.9926	59.2769	13.2018	1.4585
Hip fracture patients	65.4204	265.49	25.48	9.85	43.2579	59.4395	14.361	2.21519
Hip fracture patients	63.9926	143.36	17.89	0.41	64.7826	55.3376	14.361	3.09692
Hip fracture patients	65.2172	128.73	24.22	2.52	54.7557	66.2737	14.7212	3.41555
Hip fracture patients	87.6355	185.03	18.52	2.52	41.7676	62.6857	15.2408	0.91285
Hip fracture patients	34.5271	50.98	0.05	0.25	24.5253	37.0998	10.4953	0.98058
Hip fracture patients	41.1805	217.78	15.36	0.29	29.539	43.8768	11.5321	2.03416
Hip fracture patients	45.0287	146.74	29.27	2.52	37.9252	50.1063	12.7843	1.11174
Hip fracture patients	51.0292	371.87	38.76	0.41	42.1516	60.5669	14.5426	2.10838
Hip fracture patients	78.5471	249.54	45.71	4.63	54.4296	62.1162	13.7005	2.15708
Hip fracture patients	63.8818	234.78	34.96	4.63	54.6904	66.2398	15.0702	1.55117
Hip fracture patients	44.8344	66.79	0.03	0.41	37.0057	51.6654	12.3482	2.04152
Hip fracture patients	49.3329	367.17	44.44	1.47	143.687	99.5152	19.7571	1.82994
Hip fracture patients	79.6476	310.2	38.12	1.47	32.1002	52.0976	12.3482	1.40842
Hip fracture patients	54.9779	223.44	105.1	0.34	42.1295	61.0169	15.4921	2.01549
Hip fracture patients	73.7501	453.13	60.24	8.81	35.7624	52.8137	14.7212	2.63251
Hip fracture patients	71.872	215.52	35.6	8.81	123.389	110.22	18.1002	2.24377
Hip fracture patients	73.911	279.19	65.93	1.47	134.448	113.761	19.2671	1.5035
Hip fracture patients	127.504	488.58	93.73	5.68	150.804	164.565	20.4059	1.41568
Hip fracture patients	65.4818	262.06	25.48	7.77	117.124	94.8526	18.3015	2.03956
Hip fracture patients	55.7717	152.36	19.16	6.72	120.31	71.333	16.8252	2.05233
Hip fracture patients	58.2708	226.84	24.22	5.68	85.786	82.2012	16.6756	1.98652
Hip fracture patients	55.8541	223.44	19.16	0.27	80.214	87.2267	17.0464	1.56227
Hip fracture patients	58.6478	225.71	45.71	0.37	145.004	107.383	18.7602	1.64649
Hip fracture patients	110.464	312.5	60.87	10.89	138.936	105.618	17.8271	1.44306
Hip fracture patients	80.7719	287.21	17.89	2.52	122.152	100.659	18.0324	1.9983
Hip fracture patients	60.2198	226.84	25.48	19.18	94.3017	91.5131	16.6756	1.54713
Hip fracture patients	59.7015	349.62	41.92	10.89	88.2699	73.947	15.8995	2.36465
Hip fracture patients	44.7758	216.65	24.22	11.92	101.354	74.8856	16.2158	1.35199
Hip fracture patients	39.809	370.7	31.8	11.92	56.0024	70.7436	16.0586	1.34831
Hip fracture patients	86.2769	400.26	36.86	1.47	133.177	111.592	18.5654	1.96689
Hip fracture patients	99.1197	248.4	69.72	0.41	173.819	110.522	19.6361	1.07113
Hip fracture patients	52.3815	156.87	19.16	15.03	81.6935	82.6835	16.0586	1.65247
Hip fracture patients	63.4771	353.12	34.33	6.72	95.4858	84.9751	17.4779	2.28716
Hip fracture patients	47.9188	111.86	5.23	10.89	86.6383	86.768	16.6756	1.02454
Hip fracture patients	73.1503	416.96	82.35	19.18	117.074	110.48	17.9643	1.42862
Hip fracture patients	80.2072	129.86	12.83	6.72	138.412	108.638	18.1002	1.50401
Hip fracture patients	55.4046	116.36	8.4	10.89	75.6362	84.9387	15.7382	1.75213
Hip fracture patients	49.1555	291.79	28.01	8.81	81.5625	92.1355	17.1193	1.52839
Hip fracture patients	65.2057	183.9	14.09	0.05	110.038	98.6026	17.9643	2.04447
Hip fracture patients	58.6327	274.62	31.8	6.72	120.501	103.293	18.2347	1.48462
Hip fracture patients	65.8924	163.62	25.48	11.92	145.378	108.995	19.142	1.62052
Hip fracture patients	54.4881	201.96	14.09	3.58	116.692	89.178	16.6001	0.82513
Alzheimer's disease group	78.8936	337.97	44.44	0.02	92.9968	102.429	17.758	2.30837
Alzheimer's disease group	67.8247	262.06	28.64	4.63	88.3636	83.9587	16.7506	2.50856
Alzheimer's disease group	57.0026	233.64	24.22	0.27	60.3854	78.5387	15.7382	2.10149
Alzheimer's disease group	73.7776	377.76	33.7	6.72	72.2898	95.4429	20.2317	2.47935
Alzheimer's disease group	43.2969	299.83	31.8	0.06	63.413	77.2131	17.1193	2.36267
Alzheimer's disease group	53.7525	220.05	29.27	0.01	62.688	68.7053	16.6756	2.31873
Alzheimer's disease group	44.1384	260.93	38.76	5.68	45.0331	67.954	15.409	1.89624
Alzheimer's disease group	79.7474	174.88	14.09	0.04	48.076	75.9749	15.2408	1.74571
Alzheimer's disease group	50.8586	325.21	31.8	0.41	59.4535	73.3069	16.7506	2.19746
Alzheimer's disease group	54.2341	160.24	34.33	0.41	68.7453	84.8406	16.6756	1.88544
Alzheimer's disease group	53.9093	717.69	84.25	4.63	68.7246	79.3124	17.1193	1.99732
Alzheimer's disease group	44.7574	78.07	14.09	0.24	49.4325	64.6905	15.409	1.44358
Alzheimer's disease group	61.5736	486.12	56.45	0.03	70.0021	85.8242	17.1918	1.58593
Alzheimer's disease group	44.2738	263.2	30.54	0.31	64.6611	67.2045	15.409	1.5653
Alzheimer's disease group	44.1384	314.81	29.91	18.14	50.1651	63.7572	15.8191	1.90409
Alzheimer's disease group	31.2676	165.87	12.83	9.85	42.4537	58.8723	13.5039	1.10264
Alzheimer's disease group	44.5082	190.67	21.69	0.22	45.1231	63.6899	15.0702	1.56731
Alzheimer's disease group	48.9671	448.28	42.55	0.41	50.6791	78.5422	18.1002	2.01991
Alzheimer's disease group	53.2603	467.74	48.87	0.42	75.0692	95.058	16.9731	1.75015
Alzheimer's disease group	36.8328	357.8	28.01	2.52	51.5789	71.0468	16.1375	1.10833
Alzheimer's disease group	40.4962	195.18	14.09	0.41	51.0102	67.1535	15.8191	1.4477
Alzheimer's disease group	37.0064	111.86	21.05	0.08	33.4412	46.7983	12.8904	1.81372
Alzheimer's disease group	49.2146	238.18	22.95	2.52	68.3802	78.4678	17.2639	1.66193
Alzheimer's disease group	44.5046	230.24	28.01	0.08	56.3849	60.0177	14.8095	1.41361
Alzheimer's disease group	48.3135	294.09	26.74	4.63	62.4806	58.8425	14.2691	1.30808
Alzheimer's disease group	47.8451	307.89	31.8	6.72	57.2975	68.5925	15.7382	1.19611
Alzheimer's disease group	39.7436	321.74	51.4	7.77	55.3519	78.8578	13.9886	1.12024
Alzheimer's disease group	50.2655	119.73	23.58	2.52	60.3243	76.2031	16.3709	1.94334
Alzheimer's disease group	41.5048	318.27	31.8	0.24	60.3517	68.3294	14.361	1.65397
Alzheimer's disease group	68.3113	120.86	34.33	2.52	84.8489	87.0982	17.2639	1.75114
Alzheimer's disease group	49.1629	427.76	64.66	1.47	63.6181	70.6747	15.409	1.84813
Alzheimer's disease group	48.7639	565.96	55.19	5.68	62.6534	81.7341	16.2158	2.01991
Alzheimer's disease group	39.0173	137.73	13.46	0.14	52.2092	59.9678	15.0702	2.34786
Alzheimer's disease group	54.0884	129.86	15.36	1.47	59.2679	72.8277	14.8971	0.95704
Alzheimer's disease group	48.0774	289.5	22.32	2.52	51.9117	64.7445	15.8191	1.62052
Alzheimer's disease group	36.1172	249.54	28.01	0.01	39.0255	52.8658	13.9886	1.52434
Alzheimer's disease group	65.4894	235.91	28.01	4.63	70.058	72.5018	16.1375	1.27601
Alzheimer's disease group	38.1143	627.33	55.19	7.77	76.0362	78.7904	18.1676	2.18219
Alzheimer's disease group	31.4494	810.43	62.14	9.85	43.7324	62.7595	16.0586	1.28459
Alzheimer's disease group	64.0958	237.05	37.49	14	76.376	92.967	18.0324	1.41205
Alzheimer's disease group	32.9362	145.61	12.2	8.81	47.4068	62.726	17.2639	1.08206
Alzheimer's disease group	46.4718	279.19	44.44	4.63	99.0792	87.4288	18.8886	1.78665
Alzheimer's disease group	40.2634	279.19	28.64	0.15	66.3717	77.7496	18.6307	1.38709
Alzheimer's disease group	57.1529	455.56	52.03	0.02	119.073	79.8854	18.8886	2.14822
Alzheimer's disease group	35.9799	155.74	16.63	4.63	68.9203	78.723	17.8271	1.45387
Alzheimer's disease group	50.2878	242.72	38.12	0.27	82.9864	75.6907	17.9643	3.76698
Alzheimer's disease group	48.4132	195.18	45.08	10.89	73.9724	80.9565	16.9731	1.98112
Alzheimer's disease group	51.4894	499.68	46.34	1.47	84.6706	87.6752	18.3015	2.28814
Alzheimer's disease group	55.6256	356.63	30.54	0.06	65.6063	82.3594	17.9643	1.95757
Alzheimer's disease group	38.3354	220.05	34.33	2.52	49.026	58.2729	16.6756	1.53346
Alzheimer's disease group	47.344	588.83	73.51	1.47	57.6775	73.8391	16.9731	2.71946
Alzheimer's disease group	55.3672	796.85	84.88	8.81	63.9068	79.1206	17.2639	2.09067
Alzheimer's disease group	54.0735	291.79	49.5	6.72	93.7652	98.0378	19.2047	2.02973
Alzheimer's disease group	41.472	369.52	40.65	18.14	57.426	66.6505	15.8995	1.642
Alzheimer's disease group	46.0124	214.39	22.32	9.85	59.3847	70.7849	16.9731	2.43681
Alzheimer's disease group	34.3687	137.73	15.99	1.47	52.0325	71.0502	16.2936	1.59447
Alzheimer's disease group	40.438	233.64	7.77	0.41	57.983	70.42	16.4478	1.93352
Alzheimer's disease group	49.5067	441.02	57.71	0.41	70.703	81.6301	17.4779	2.25708
Alzheimer's disease group	47.6608	309.04	40.65	0.45	57.6079	75.0395	17.758	2.5363
Alzheimer's disease group	50.1137	254.09	43.18	1.47	55.1885	84.1363	19.2671	2.45066
Alzheimer's disease group	44.8344	251.82	29.91	0.13	51.6802	63.1824	16.0586	2.06953
Alzheimer's disease group	43.3993	242.72	10.93	5.68	50.5866	81.3038	18.1002	1.95021
Alzheimer's disease group	33.2158	370.7	37.49	6.72	56.7407	68.7121	16.8252	1.63502
Alzheimer's disease group	41.3773	67.92	15.99	5.68	51.335	79.5045	15.8995	1.28566
Alzheimer's disease group	48.6272	325.21	32.44	0.47	91.7669	90.1508	19.142	2.10297
Alzheimer's disease group	33.5746	192.93	21.69	0.41	43.8766	64.4544	15.9793	1.74324
Alzheimer's disease group	57.1228	434.98	52.03	0.13	59.5706	85.1971	16.4478	1.90163
Alzheimer's disease group	31.9632	133.23	20.42	2.52	43.7758	67.5109	16.2158	1.93451
Alzheimer's disease group	49.3995	291.79	26.74	0.24	58.3309	80.9672	16.9731	1.29475
Alzheimer's disease group	56.7058	290.65	58.35	0.23	64.542	74.5712	15.3252	1.85795
Alzheimer's disease group	38.0056	328.69	34.33	0.41	52.4981	66.3687	15.0702	1.30062
Alzheimer's disease group	33.2983	309.04	26.74	4.63	53.9064	64.3195	15.8995	1.63901
Alzheimer's disease group	38.1614	192.93	22.95	0.15	47.8365	66.4671	16.8252	2.24328
Alzheimer's disease group	50.3322	254.09	29.91	4.63	63.5352	68.8455	15.4921	1.41723
Alzheimer's disease group	44.8857	179.39	33.07	5.68	48.3364	66.698	16.6756	1.30222
Alzheimer's disease group	35.9438	336.81	35.6	2.52	51.7891	68.6848	15.3252	2.62507
Alzheimer's disease group	22.6691	67.92	1.44	0.41	35.2526	57.1334	12.7843	1.0263
Alzheimer's disease group	29.6341	120.86	10.93	0.41	35.2917	62.5684	14.7212	1.53599
Alzheimer's disease group	48.5866	400.26	58.98	3.58	86.5003	96.0847	17.9643	2.03268
Alzheimer's disease group	43.9041	258.65	29.91	4.63	43.5	66.6029	14.8095	1.6987
Alzheimer's disease group	33.327	93.84	28.01	0.3	40.688	61.0603	14.1764	0.93016
Alzheimer's disease group	44.8637	152.36	26.74	0.41	56.3627	70.6747	16.3709	1.53346
Alzheimer's disease group	40.8965	218.92	16.63	0.23	62.3254	76.5335	17.8959	1.27547
Alzheimer's disease group	37.6361	217.78	15.36	0.29	42.5084	65.4743	15.8995	1.4477
Alzheimer's disease group	42.7707	436.19	48.24	0.41	54.2798	79.38	17.5485	1.99634
Alzheimer's disease group	31.6562	205.35	22.32	0.27	50.6564	75.7994	16.8252	1.642
Alzheimer's disease group	41.217	335.65	19.16	2.52	51.5999	63.1622	15.8995	1.97082
Alzheimer's disease group	60.5038	266.63	31.8	0.41	71.8482	78.7337	17.3357	1.54106
Alzheimer's disease group	34.2824	123.11	2.7	0.04	47.2834	64.3498	15.6567	2.17874
Alzheimer's disease group	35.3557	129.86	13.46	0.4	48.7469	58.1307	15.3252	1.66144
Alzheimer's disease group	44.9517	181.65	25.48	3.58	46.6763	62.8601	17.5485	1.46466
Alzheimer's disease group	47.0752	152.36	11.56	0.11	78.2591	73.2825	16.6001	1.5152
Alzheimer's disease group	39.1806	156.87	27.38	2.52	47.3923	67.3951	15.9793	1.58895
Alzheimer's disease group	34.0271	206.48	15.99	10.89	47.7799	58.3093	15.5747	1.63901
Alzheimer's disease group	64.5241	257.51	28.01	0.41	73.683	78.1987	16.9731	0.83682
Alzheimer's disease group	50.2248	172.63	29.27	10.89	69.3313	73.0672	17.5485	1.75065
Alzheimer's disease group	44.1237	217.78	16.63	0.34	58.0961	71.8373	17.6187	1.54409
Alzheimer's disease group	46.5343	247.27	22.95	3.58	67.202	82.3342	17.3357	1.50299
Alzheimer's disease group	36.0883	247.27	31.8	6.72	46.5343	64.9741	16.0586	1.48718
Alzheimer's disease group	40.478	256.37	23.58	4.63	59.0286	73.3277	17.2639	2.05184
Alzheimer's disease group	28.1876	380.12	50.13	8.81	51.3236	67.8789	18.3679	1.91881
Alzheimer's disease group	35.7597	295.24	31.17	0.23	73.8276	69.0372	16.8252	2.23785
Alzheimer's disease group	40.9147	232.51	36.86	0.35	80.7283	71.1399	17.1918	1.69225
Alzheimer's disease group	31.086	162.49	5.23	0.4	50.1013	65.2511	15.5747	1.19611
Alzheimer's disease group	38.0382	312.5	30.54	2.52	60.1915	66.1788	16.6756	1.645
Alzheimer's disease group	41.7308	217.78	30.54	2.52	50.9723	68.4831	15.8995	1.95658
Alzheimer's disease group	31.4672	252.95	36.86	6.72	49.4809	72.8416	15.8191	0.95096
Alzheimer's disease group	34.153	233.64	22.95	4.63	56.2438	76.4069	15.9793	1.70514
Alzheimer's disease group	38.0129	89.34	12.83	3.58	48.8171	58.306	14.6323	1.24689
Alzheimer's disease group	41.9131	297.54	29.27	0.11	58.0447	73.5954	16.6756	1.75904
Alzheimer's disease group	40.4853	35.14	0.17	0.41	45.139	62.6556	14.6323	1.45079
